# Supplementary material for: De novo transcriptome sequencing and gene expression profiling of spinach (Spinacia oleracea L.) leaves under heat stress
Source: Sci Rep. 2016 Feb 9;6:19473. doi: 10.1038/srep19473 (PMC4746569; doi:10.1038/srep19473)
Supplement: Supplementary Table S1 [file srep19473-s1.xls]

## Sheet: Title Page
		De novo transcriptome sequencing and gene expression profiling of spinach (Spinacia oleracea L.) leaves under heat stress
		Jun Yan, Li Yu, Ying Lu, Shijun Lu, Yanhui Wan, Shuang Xu, Ying Wang, Weimin Zhu

## Sheet: Table S1 
Table S1 KEGG pathways of the assembled transcripts
PathWay	Pathway_definition	number_of_seqs
path:ko04977	Vitamin digestion and absorption - Reference pathway (KO)	1
path:ko04664	Fc epsilon RI signaling pathway - Reference pathway (KO)	26
path:ko00563	Glycosylphosphatidylinositol(GPI)-anchor biosynthesis - Reference pathway (KO)	78
path:ko00830	Retinol metabolism - Reference pathway (KO)	17
path:ko05222	Small cell lung cancer - Reference pathway (KO)	17
path:ko04660	T cell receptor signaling pathway - Reference pathway (KO)	31
path:ko00650	Butanoate metabolism - Reference pathway (KO)	26
path:ko05030	Cocaine addiction - Reference pathway (KO)	2
path:ko00945	Stilbenoid, diarylheptanoid and gingerol biosynthesis - Reference pathway (KO)	22
path:ko03430	Mismatch repair - Reference pathway (KO)	64
path:ko04745	Phototransduction - fly - Reference pathway (KO)	8
path:ko00760	Nicotinate and nicotinamide metabolism - Reference pathway (KO)	19
path:ko00514	Other types of O-glycan biosynthesis - Reference pathway (KO)	6
path:ko04974	Protein digestion and absorption - Reference pathway (KO)	12
path:ko05131	Shigellosis - Reference pathway (KO)	57
path:ko04145	Phagosome - Reference pathway (KO)	113
path:ko03060	Protein export - Reference pathway (KO)	81
path:ko00072	Synthesis and degradation of ketone bodies - Reference pathway (KO)	7
path:ko04666	Fc gamma R-mediated phagocytosis - Reference pathway (KO)	116
path:ko03440	Homologous recombination - Reference pathway (KO)	114
path:ko05145	Toxoplasmosis - Reference pathway (KO)	65
path:ko04112	Cell cycle - Caulobacter - Reference pathway (KO)	23
path:ko00930	Caprolactam degradation - Reference pathway (KO)	2
path:ko00430	Taurine and hypotaurine metabolism - Reference pathway (KO)	12
path:ko00513	Various types of N-glycan biosynthesis - Reference pathway (KO)	46
path:ko00130	Ubiquinone and other terpenoid-quinone biosynthesis - Reference pathway (KO)	123
path:ko04966	Collecting duct acid secretion - Reference pathway (KO)	20
path:ko03410	Base excision repair - Reference pathway (KO)	71
path:ko04740	Olfactory transduction - Reference pathway (KO)	9
path:ko05160	Hepatitis C - Reference pathway (KO)	35
path:ko05020	Prion diseases - Reference pathway (KO)	28
path:ko00240	Pyrimidine metabolism - Reference pathway (KO)	192
path:ko00900	Terpenoid backbone biosynthesis - Reference pathway (KO)	130
path:ko05223	Non-small cell lung cancer - Reference pathway (KO)	28
path:ko04962	Vasopressin-regulated water reabsorption - Reference pathway (KO)	7
path:ko04340	Hedgehog signaling pathway - Reference pathway (KO)	26
path:ko04130	SNARE interactions in vesicular transport - Reference pathway (KO)	50
path:ko00624	Polycyclic aromatic hydrocarbon degradation - Reference pathway (KO)	8
path:ko05218	Melanoma - Reference pathway (KO)	22
path:ko00909	Sesquiterpenoid and triterpenoid biosynthesis - Reference pathway (KO)	9
path:ko00051	Fructose and mannose metabolism - Reference pathway (KO)	66
path:ko04621	NOD-like receptor signaling pathway - Reference pathway (KO)	47
path:ko05152	Tuberculosis - Reference pathway (KO)	94
path:ko05012	Parkinson's disease - Reference pathway (KO)	129
path:ko04011	MAPK signaling pathway - yeast - Reference pathway (KO)	10
path:ko03050	Proteasome - Reference pathway (KO)	64
path:ko04120	Ubiquitin mediated proteolysis - Reference pathway (KO)	176
path:ko04920	Adipocytokine signaling pathway - Reference pathway (KO)	45
path:ko00520	Amino sugar and nucleotide sugar metabolism - Reference pathway (KO)	152
path:ko05215	Prostate cancer - Reference pathway (KO)	63
path:ko00040	Pentose and glucuronate interconversions - Reference pathway (KO)	56
path:ko00450	Selenocompound metabolism - Reference pathway (KO)	18
path:ko00620	Pyruvate metabolism - Reference pathway (KO)	119
path:ko00310	Lysine degradation - Reference pathway (KO)	27
path:ko04973	Carbohydrate digestion and absorption - Reference pathway (KO)	15
path:ko05031	Amphetamine addiction - Reference pathway (KO)	26
path:ko05323	Rheumatoid arthritis - Reference pathway (KO)	36
path:ko04270	Vascular smooth muscle contraction - Reference pathway (KO)	37
path:ko00362	Benzoate degradation - Reference pathway (KO)	9
path:ko00010	Glycolysis / Gluconeogenesis - Reference pathway (KO)	148
path:ko04612	Antigen processing and presentation - Reference pathway (KO)	70
path:ko00640	Propanoate metabolism - Reference pathway (KO)	72
path:ko03013	RNA transport - Reference pathway (KO)	259
path:ko03070	Bacterial secretion system - Reference pathway (KO)	27
path:ko03030	DNA replication - Reference pathway (KO)	106
path:ko04940	Type I diabetes mellitus - Reference pathway (KO)	8
path:ko04380	Osteoclast differentiation - Reference pathway (KO)	24
path:ko01120	Microbial metabolism in diverse environments - Reference pathway (KO)	439
path:ko00904	Diterpenoid biosynthesis - Reference pathway (KO)	14
path:ko00591	Linoleic acid metabolism - Reference pathway (KO)	37
path:ko04725	Cholinergic synapse - Reference pathway (KO)	21
path:ko04210	Apoptosis - Reference pathway (KO)	21
path:ko00790	Folate biosynthesis - Reference pathway (KO)	24
path:ko05220	Chronic myeloid leukemia - Reference pathway (KO)	33
path:ko01110	Biosynthesis of secondary metabolites - Reference pathway (KO)	1088
path:ko04070	Phosphatidylinositol signaling system - Reference pathway (KO)	87
path:ko04728	Dopaminergic synapse - Reference pathway (KO)	43
path:ko00052	Galactose metabolism - Reference pathway (KO)	85
path:ko04620	Toll-like receptor signaling pathway - Reference pathway (KO)	25
path:ko04012	ErbB signaling pathway - Reference pathway (KO)	38
path:ko00660	C5-Branched dibasic acid metabolism - Reference pathway (KO)	7
path:ko00523	Polyketide sugar unit biosynthesis - Reference pathway (KO)	1
path:ko04711	Circadian rhythm - fly - Reference pathway (KO)	8
path:ko04113	Meiosis - yeast - Reference pathway (KO)	112
path:ko00970	Aminoacyl-tRNA biosynthesis - Reference pathway (KO)	102
path:ko00643	Styrene degradation - Reference pathway (KO)	10
path:ko00983	Drug metabolism - other enzymes - Reference pathway (KO)	31
path:ko04111	Cell cycle - yeast - Reference pathway (KO)	138
path:ko00380	Tryptophan metabolism - Reference pathway (KO)	30
path:ko04370	VEGF signaling pathway - Reference pathway (KO)	42
path:ko00260	Glycine, serine and threonine metabolism - Reference pathway (KO)	71
path:ko00300	Lysine biosynthesis - Reference pathway (KO)	16
path:ko00053	Ascorbate and aldarate metabolism - Reference pathway (KO)	54
path:ko03020	RNA polymerase - Reference pathway (KO)	87
path:ko00531	Glycosaminoglycan degradation - Reference pathway (KO)	30
path:ko01100	Metabolic pathways - Reference pathway (KO)	2558
path:ko05132	Salmonella infection - Reference pathway (KO)	54
path:ko00942	Anthocyanin biosynthesis - Reference pathway (KO)	1
path:ko05214	Glioma - Reference pathway (KO)	30
path:ko04720	Long-term potentiation - Reference pathway (KO)	48
path:ko05150	Staphylococcus aureus infection - Reference pathway (KO)	2
path:ko04976	Bile secretion - Reference pathway (KO)	33
path:ko05322	Systemic lupus erythematosus - Reference pathway (KO)	46
path:ko04020	Calcium signaling pathway - Reference pathway (KO)	58
path:ko04914	Progesterone-mediated oocyte maturation - Reference pathway (KO)	109
path:ko00562	Inositol phosphate metabolism - Reference pathway (KO)	106
path:ko04622	RIG-I-like receptor signaling pathway - Reference pathway (KO)	17
path:ko00071	Fatty acid metabolism - Reference pathway (KO)	76
path:ko00903	Limonene and pinene degradation - Reference pathway (KO)	18
path:ko00710	Carbon fixation in photosynthetic organisms - Reference pathway (KO)	106
path:ko00600	Sphingolipid metabolism - Reference pathway (KO)	36
path:ko02020	Two-component system - Reference pathway (KO)	18
path:ko05168	Herpes simplex infection - Reference pathway (KO)	134
path:ko00670	One carbon pool by folate - Reference pathway (KO)	26
path:ko04970	Salivary secretion - Reference pathway (KO)	9
path:ko05110	Vibrio cholerae infection - Reference pathway (KO)	40
path:ko04540	Gap junction - Reference pathway (KO)	45
path:ko04910	Insulin signaling pathway - Reference pathway (KO)	111
path:ko04742	Taste transduction - Reference pathway (KO)	3
path:ko01051	Biosynthesis of ansamycins - Reference pathway (KO)	2
path:ko00590	Arachidonic acid metabolism - Reference pathway (KO)	17
path:ko00603	Glycosphingolipid biosynthesis - globo series - Reference pathway (KO)	11
path:ko04110	Cell cycle - Reference pathway (KO)	186
path:ko00623	Toluene degradation - Reference pathway (KO)	2
path:ko03022	Basal transcription factors - Reference pathway (KO)	94
path:ko00965	Betalain biosynthesis - Reference pathway (KO)	3
path:ko05217	Basal cell carcinoma - Reference pathway (KO)	12
path:ko04142	Lysosome - Reference pathway (KO)	156
path:ko00550	Peptidoglycan biosynthesis - Reference pathway (KO)	5
path:ko05130	Pathogenic Escherichia coli infection - Reference pathway (KO)	45
path:ko00950	Isoquinoline alkaloid biosynthesis - Reference pathway (KO)	26
path:ko03010	Ribosome - Reference pathway (KO)	272
path:ko00510	N-Glycan biosynthesis - Reference pathway (KO)	77
path:ko00750	Vitamin B6 metabolism - Reference pathway (KO)	11
path:ko04013	MAPK signaling pathway - fly - Reference pathway (KO)	18
path:ko04310	Wnt signaling pathway - Reference pathway (KO)	75
path:ko00626	Naphthalene degradation - Reference pathway (KO)	16
path:ko00540	Lipopolysaccharide biosynthesis - Reference pathway (KO)	18
path:ko05142	Chagas disease (American trypanosomiasis) - Reference pathway (KO)	29
path:ko04930	Type II diabetes mellitus - Reference pathway (KO)	38
path:ko00340	Histidine metabolism - Reference pathway (KO)	31
path:ko00860	Porphyrin and chlorophyll metabolism - Reference pathway (KO)	62
path:ko03018	RNA degradation - Reference pathway (KO)	138
path:ko04721	Synaptic vesicle cycle - Reference pathway (KO)	56
path:ko04150	mTOR signaling pathway - Reference pathway (KO)	57
path:ko04964	Proximal tubule bicarbonate reclamation - Reference pathway (KO)	3
path:ko04520	Adherens junction - Reference pathway (KO)	37
path:ko05213	Endometrial cancer - Reference pathway (KO)	31
path:ko03008	Ribosome biogenesis in eukaryotes - Reference pathway (KO)	154
path:ko04670	Leukocyte transendothelial migration - Reference pathway (KO)	8
path:ko00680	Methane metabolism - Reference pathway (KO)	125
path:ko00561	Glycerolipid metabolism - Reference pathway (KO)	87
path:ko04810	Regulation of actin cytoskeleton - Reference pathway (KO)	102
path:ko00982	Drug metabolism - cytochrome P450 - Reference pathway (KO)	34
path:ko00410	beta-Alanine metabolism - Reference pathway (KO)	68
path:ko04726	Serotonergic synapse - Reference pathway (KO)	23
path:ko00250	Alanine, aspartate and glutamate metabolism - Reference pathway (KO)	83
path:ko01040	Biosynthesis of unsaturated fatty acids - Reference pathway (KO)	35
path:ko04662	B cell receptor signaling pathway - Reference pathway (KO)	37
path:ko04712	Circadian rhythm - plant - Reference pathway (KO)	44
path:ko05014	Amyotrophic lateral sclerosis (ALS) - Reference pathway (KO)	28
path:ko04062	Chemokine signaling pathway - Reference pathway (KO)	31
path:ko00440	Phosphonate and phosphinate metabolism - Reference pathway (KO)	7
path:ko03450	Non-homologous end-joining - Reference pathway (KO)	33
path:ko04626	Plant-pathogen interaction - Reference pathway (KO)	230
path:ko04972	Pancreatic secretion - Reference pathway (KO)	19
path:ko00780	Biotin metabolism - Reference pathway (KO)	7
path:ko05210	Colorectal cancer - Reference pathway (KO)	44
path:ko05410	Hypertrophic cardiomyopathy (HCM) - Reference pathway (KO)	14
path:ko05010	Alzheimer's disease - Reference pathway (KO)	153
path:ko05216	Thyroid cancer - Reference pathway (KO)	20
path:ko05162	Measles - Reference pathway (KO)	56
path:ko04723	Retrograde endocannabinoid signaling - Reference pathway (KO)	24
path:ko00253	Tetracycline biosynthesis - Reference pathway (KO)	11
path:ko00471	D-Glutamine and D-glutamate metabolism - Reference pathway (KO)	2
path:ko04144	Endocytosis - Reference pathway (KO)	145
path:ko04260	Cardiac muscle contraction - Reference pathway (KO)	40
path:ko00740	Riboflavin metabolism - Reference pathway (KO)	29
path:ko00401	Novobiocin biosynthesis - Reference pathway (KO)	7
path:ko04623	Cytosolic DNA-sensing pathway - Reference pathway (KO)	34
path:ko00908	Zeatin biosynthesis - Reference pathway (KO)	35
path:ko05120	Epithelial cell signaling in Helicobacter pylori infection - Reference pathway (KO)	35
path:ko00604	Glycosphingolipid biosynthesis - ganglio series - Reference pathway (KO)	11
path:ko04360	Axon guidance - Reference pathway (KO)	38
path:ko04530	Tight junction - Reference pathway (KO)	41
path:ko00730	Thiamine metabolism - Reference pathway (KO)	8
path:ko04320	Dorso-ventral axis formation - Reference pathway (KO)	19
path:ko04630	Jak-STAT signaling pathway - Reference pathway (KO)	4
path:ko00940	Phenylpropanoid biosynthesis - Reference pathway (KO)	98
path:ko00627	Aminobenzoate degradation - Reference pathway (KO)	10
path:ko00364	Fluorobenzoate degradation - Reference pathway (KO)	2
path:ko00910	Nitrogen metabolism - Reference pathway (KO)	73
path:ko00902	Monoterpenoid biosynthesis - Reference pathway (KO)	2
path:ko00062	Fatty acid elongation - Reference pathway (KO)	21
path:ko04610	Complement and coagulation cascades - Reference pathway (KO)	5
path:ko00195	Photosynthesis - Reference pathway (KO)	65
path:ko05414	Dilated cardiomyopathy - Reference pathway (KO)	5
path:ko04722	Neurotrophin signaling pathway - Reference pathway (KO)	51
path:ko00960	Tropane, piperidine and pyridine alkaloid biosynthesis - Reference pathway (KO)	31
path:ko05133	Pertussis - Reference pathway (KO)	28
path:ko05033	Nicotine addiction - Reference pathway (KO)	5
path:ko00511	Other glycan degradation - Reference pathway (KO)	36
path:ko04614	Renin-angiotensin system - Reference pathway (KO)	31
path:ko04141	Protein processing in endoplasmic reticulum - Reference pathway (KO)	267
path:ko03015	mRNA surveillance pathway - Reference pathway (KO)	167
path:ko00524	Butirosin and neomycin biosynthesis - Reference pathway (KO)	10
path:ko00906	Carotenoid biosynthesis - Reference pathway (KO)	35
path:ko05340	Primary immunodeficiency - Reference pathway (KO)	4
path:ko00480	Glutathione metabolism - Reference pathway (KO)	97
path:ko04730	Long-term depression - Reference pathway (KO)	26
path:ko00030	Pentose phosphate pathway - Reference pathway (KO)	51
path:ko04710	Circadian rhythm - mammal - Reference pathway (KO)	21
path:ko00361	Chlorocyclohexane and chlorobenzene degradation - Reference pathway (KO)	2
path:ko04114	Oocyte meiosis - Reference pathway (KO)	119
path:ko05164	Influenza A - Reference pathway (KO)	74
path:ko05166	HTLV-I infection - Reference pathway (KO)	128
path:ko05100	Bacterial invasion of epithelial cells - Reference pathway (KO)	37
path:ko04350	TGF-beta signaling pathway - Reference pathway (KO)	54
path:ko05416	Viral myocarditis - Reference pathway (KO)	22
path:ko05146	Amoebiasis - Reference pathway (KO)	19
path:ko04960	Aldosterone-regulated sodium reabsorption - Reference pathway (KO)	17
path:ko00281	Geraniol degradation - Reference pathway (KO)	5
path:ko00140	Steroid hormone biosynthesis - Reference pathway (KO)	3
path:ko04330	Notch signaling pathway - Reference pathway (KO)	31
path:ko04510	Focal adhesion - Reference pathway (KO)	43
path:ko00770	Pantothenate and CoA biosynthesis - Reference pathway (KO)	60
path:ko00565	Ether lipid metabolism - Reference pathway (KO)	59
path:ko04724	Glutamatergic synapse - Reference pathway (KO)	77
path:ko04727	GABAergic synapse - Reference pathway (KO)	35
path:ko05221	Acute myeloid leukemia - Reference pathway (KO)	34
path:ko05200	Pathways in cancer - Reference pathway (KO)	118
path:ko04075	Plant hormone signal transduction - Reference pathway (KO)	240
path:ko04912	GnRH signaling pathway - Reference pathway (KO)	67
path:ko00785	Lipoic acid metabolism - Reference pathway (KO)	8
path:ko00400	Phenylalanine, tyrosine and tryptophan biosynthesis - Reference pathway (KO)	61
path:ko00460	Cyanoamino acid metabolism - Reference pathway (KO)	30
path:ko04146	Peroxisome - Reference pathway (KO)	154
path:ko00280	Valine, leucine and isoleucine degradation - Reference pathway (KO)	81
path:ko00625	Chloroalkane and chloroalkene degradation - Reference pathway (KO)	28
path:ko00290	Valine, leucine and isoleucine biosynthesis - Reference pathway (KO)	42
path:ko05202	Transcriptional misregulation in cancer - Reference pathway (KO)	57
path:ko03420	Nucleotide excision repair - Reference pathway (KO)	118
path:ko00564	Glycerophospholipid metabolism - Reference pathway (KO)	171
path:ko03040	Spliceosome - Reference pathway (KO)	330
path:ko00073	Cutin, suberine and wax biosynthesis - Reference pathway (KO)	33
path:ko00500	Starch and sucrose metabolism - Reference pathway (KO)	223
path:ko00944	Flavone and flavonol biosynthesis - Reference pathway (KO)	8
path:ko05219	Bladder cancer - Reference pathway (KO)	18
path:ko00941	Flavonoid biosynthesis - Reference pathway (KO)	34
path:ko00190	Oxidative phosphorylation - Reference pathway (KO)	218
path:ko05211	Renal cell carcinoma - Reference pathway (KO)	32
path:ko04140	Regulation of autophagy - Reference pathway (KO)	35
path:ko04971	Gastric acid secretion - Reference pathway (KO)	9
path:ko00061	Fatty acid biosynthesis - Reference pathway (KO)	41
path:ko04975	Fat digestion and absorption - Reference pathway (KO)	6
path:ko04115	p53 signaling pathway - Reference pathway (KO)	77
path:ko00330	Arginine and proline metabolism - Reference pathway (KO)	126
path:ko00905	Brassinosteroid biosynthesis - Reference pathway (KO)	12
path:ko04010	MAPK signaling pathway - Reference pathway (KO)	56
path:ko00270	Cysteine and methionine metabolism - Reference pathway (KO)	82
path:ko00100	Steroid biosynthesis - Reference pathway (KO)	22
path:ko04650	Natural killer cell mediated cytotoxicity - Reference pathway (KO)	33
path:ko00020	Citrate cycle (TCA cycle) - Reference pathway (KO)	64
path:ko03460	Fanconi anemia pathway - Reference pathway (KO)	113
path:ko00196	Photosynthesis - antenna proteins - Reference pathway (KO)	32
path:ko05134	Legionellosis - Reference pathway (KO)	70
path:ko05032	Morphine addiction - Reference pathway (KO)	8
path:ko00350	Tyrosine metabolism - Reference pathway (KO)	59
path:ko04080	Neuroactive ligand-receptor interaction - Reference pathway (KO)	2
path:ko00630	Glyoxylate and dicarboxylate metabolism - Reference pathway (KO)	66
path:ko00232	Caffeine metabolism - Reference pathway (KO)	6
path:ko05016	Huntington's disease - Reference pathway (KO)	179
path:ko04744	Phototransduction - Reference pathway (KO)	9
path:ko02010	ABC transporters - Reference pathway (KO)	31
path:ko03320	PPAR signaling pathway - Reference pathway (KO)	52
path:ko00720	Carbon fixation pathways in prokaryotes - Reference pathway (KO)	40
path:ko00920	Sulfur metabolism - Reference pathway (KO)	27
path:ko00360	Phenylalanine metabolism - Reference pathway (KO)	94
path:ko04978	Mineral absorption - Reference pathway (KO)	22
path:ko00363	Bisphenol degradation - Reference pathway (KO)	4
path:ko04961	Endocrine and other factor-regulated calcium reabsorption - Reference pathway (KO)	15
path:ko05412	Arrhythmogenic right ventricular cardiomyopathy (ARVC) - Reference pathway (KO)	1
path:ko04916	Melanogenesis - Reference pathway (KO)	35
path:ko04122	Sulfur relay system - Reference pathway (KO)	16
path:ko00230	Purine metabolism - Reference pathway (KO)	254
path:ko00980	Metabolism of xenobiotics by cytochrome P450 - Reference pathway (KO)	33
path:ko00592	alpha-Linolenic acid metabolism - Reference pathway (KO)	45
path:ko01053	Biosynthesis of siderophore group nonribosomal peptides - Reference pathway (KO)	12
path:ko05140	Leishmaniasis - Reference pathway (KO)	20
path:ko05212	Pancreatic cancer - Reference pathway (KO)	27
path:ko05143	African trypanosomiasis - Reference pathway (KO)	3
path:ko00521	Streptomycin biosynthesis - Reference pathway (KO)	15
