# Supplementary material for: De novo transcriptome sequencing and gene expression profiling of spinach (Spinacia oleracea L.) leaves under heat stress
Source: Sci Rep. 2016 Feb 9;6:19473. doi: 10.1038/srep19473 (PMC4746569; doi:10.1038/srep19473)
Supplement: Supplementary Table S2 [file srep19473-s2.xls]

## Sheet: Title Page
		De novo transcriptome sequencing and gene expression profiling of spinach (Spinacia oleracea L.) leaves under heat stress
		Jun Yan, Li Yu, Ying Lu, Shijun Lu, Yanhui Wan, Shuang Xu, Ying Wang, Weimin Zhu

## Sheet: Table S2
Table S2 RT-qPCR verification of selected DEG
Unigene	NR_tophit_name	Annotation	RNA-Seq			RT-qPCR
			control	S1	S2	control	S1	S2
Unigene20811	gi|170773898|gb|ACB32228.1|	calmodulin [Beta vulgaris]	194.55	314.17	414.6	89.22	206.15	267.08
Unigene395211	gi|15234264|ref|NP_192903.1|	heat stress transcription factor B-2b [Arabidopsis thaliana]	6.78	26.57	55.68	6.26	15.77	28.35
Unigene205311	gi|255550065|ref|XP_002516083.1|	Heat shock factor protein HSF30, putative [Ricinus communis]	1.63	10.6	32.17	0.82	3.57	10.78
Unigene709511	gi|225438803|ref|XP_002283219.1|	PREDICTED: probable WRKY transcription factor 7-like [Vitis vinifera]	7	9.23	28.2	5.16	6.08	14.73
Unigene1099012	gi|11561808|gb|AAC83689|	101 kDa heat shock protein [Triticum aestivum]	59.16	1168.28	528.26	32.58	358.09	187.21
Unigene10111	gi|322517783|gb|ADX06844.1|	molecular chaperone Hsp90 [Nicotiana tabacum]	24.22	863.98	1295.49	21.33	313.52	578.69
Unigene27511	gi|333121384|gb|AEF28143.1|	chloroplast low molecular weight heat shock protein HSP26.26m [Chenopodium album]	11.72	3926.04	734.41	9.76	813.82	212.43
Unigene314011	gi|75266081|sp|Q9SM43.2|VDE_SPIOL	RecName: Full=Violaxanthin de-epoxidase, chloroplastic; Flags: Precursor violaxanthin de-epoxidase [Spinacia oleracea]	23.31	30.63	64.8	11.66	13.52	47.82
Unigene523011	gi|357482171|ref|XP_003611371.1|	Zeaxanthin epoxidase [Medicago Zeaxanthin epoxidase [Medicago truncatula]	27.46	23.55	8.52	20.18	18.32	5.42
Unigene1335911	gi|1781334|emb|CAA71494.1|	peroxidase [Spinacia oleracea]	9.81	3.87	3.84	6.15	2.24	1.98
Unigene1273211	gi|397746441|gb|AFO63288.1|	bZIP9 [Tamarix hispida]	13.14	4.2	4.03	10.05	2.33	3.08
Unigene301611	gi|255551703|ref|XP_002516897.1|	Flavonol synthase/flavanone 3-hydroxylase, putative [Ricinus communis]	16.69	4.32	3.58	12.35	2.62	2.08
Unigene405711	gi|346456322|gb|AEO31523.1|	WRKY transcription factor 5 [Dimocarpus longan]	151	65.07	76.21	98.24	50.12	47.71
