# Supplementary material for: De novo transcriptome sequencing and gene expression profiling of spinach (Spinacia oleracea L.) leaves under heat stress
Source: Sci Rep. 2016 Feb 9;6:19473. doi: 10.1038/srep19473 (PMC4746569; doi:10.1038/srep19473)
Supplement: Supplementary Table S3 [file srep19473-s3.xls]

## Sheet: Title Page
		De novo transcriptome sequencing and gene expression profiling of spinach (Spinacia oleracea L.) leaves under heat stress
		Jun Yan, Li Yu, Ying Lu, Shijun Lu, Yanhui Wan, Shuang Xu, Ying Wang, Weimin Zhu

## Sheet: Table S3 control vs. S1 up
The enriched GO terms of up-regulated DEGs in control vs. S1
ID	Enrichment	Ontology	Description	Ratio_in_study	Ratio_in_pop	P_uncorrected	P_bonferroni	P_holm	P_sidak	P_fdr
GO:0050896	e	biological_process	response to abiotic stimulus	63/986	594/46717	1.95e-10	6.65e-07	6.65e-07	6.48e-07	0
GO:0009605	e	biological_process	response to heat	20/986	86/46716	1.98e-10	6.75e-07	6.75e-07	6.58e-07	0
GO:0009628	e	biological_process	response to temperature stimulus	43/986	185/46716	2.45e-10	8.72e-07	8.63e-07	8.5e-07	0
GO:0009408	e	biological_process	response to stimulus	349/986	1469/46717	2.96e-10	1.01e-06	1.01e-06	9.84e-07	0
GO:0009266	e	biological_process	response to external stimulus	21/986	142/46717	3.41e-10	1.16e-06	1.16e-06	1.13e-06	0
GO:0044281	e	biological_process	small molecule metabolic process	149/986	1487/46717	7.05e-10	2.4e-06	2.38e-06	2.34e-06	0
GO:0007165	e	biological_process	signal transduction	102/986	876/46717	7.13e-10	2.43e-06	2.41e-06	2.37e-06	0
GO:0055085	e	biological_process	transmembrane transport	50/986	345/46717	7.52e-10	2.56e-06	2.54e-06	2.5e-06	0
GO:0005975	e	biological_process	carbohydrate metabolic process	80/986	646/46717	1.66e-09	5.66e-06	5.59e-06	5.51e-06	0
GO:0019222	e	biological_process	regulation of metabolic process	68/986	676/46717	5.29e-08	0.00018	0.000177	0.000176	0
GO:0043170	e	biological_process	macromolecule metabolic process	203/986	2101/46717	2.79e-07	0.000951	0.000932	0.000927	0.001
GO:0006644	e	biological_process	phospholipid metabolic process	23/986	165/46717	1.63e-06	0.00557	0.00543	0.00543	0.001
GO:0007154	e	biological_process	cell communication	13/986	81/46717	1.66e-06	0.00567	0.00553	0.00553	0.001
GO:0030528	e	molecular function	transcription regulator activity	52/986	484/46717	5.43e-10	1.85e-06	1.84e-06	1.8e-06	0
GO:0051087	e	molecular_function	chaperone binding	30/986	203/46717	6.57e-10	2.24e-06	2.22e-06	2.18e-06	0
GO:0004871	e	molecular_function	signal transducer activity	46/986	316/46717	7.3e-10	2.49e-06	2.47e-06	2.43e-06	0
GO:0022857	e	molecular_function	transmembrane transporter activity	55/986	400/46717	7.5e-10	2.55e-06	2.53e-06	2.49e-06	0
GO:0005215	e	molecular_function	transporter activity	62/986	484/46717	7.82e-10	2.66e-06	2.64e-06	2.6e-06	0
GO:0016787	e	molecular_function	hydrolase activity	141/986	1296/46717	3.35e-09	1.14e-05	1.13e-05	1.11e-05	0
GO:0022892	e	molecular_function	substrate-specific transporter activity	46/986	366/46717	4.47e-07	0.00152	0.00149	0.00149	0.001
GO:0046914	e	molecular_function	transition metal ion binding	67/986	645/46717	7.97e-06	0.0272	0.0263	0.0265	0.009
GO:0015293	e	molecular_function	symporter activity	8/986	41/46717	1.14e-05	0.0387	0.0375	0.0378	0.012
GO:0030312	e	cellular_component	external encapsulating structure	48/986	548/46717	4.73e-10	1.61e-06	1.61e-06	1.57e-06	0
GO:0000151	e	cellular_component	ubiquitin ligase complex	24/986	97/46717	7.21e-10	2.46e-06	2.44e-06	2.4e-06	0

## Sheet: Table S3 control vs. S1 down
	The enriched GO terms of down-regulated DEGs in control vs. S1
ID	Enrichment	Ontology	Description	Ratio_in_study	Ratio_in_pop	P_uncorrected	P_bonferroni	P_holm	P_sidak	P_fdr
GO:0006118	e	biological process	electron transport	34/986	256/46717	3.16e-10	1.12e-06	1.11e-06	1.09e-06	0
GO:0051258	e	biological_process	protein polymerization	57/986	838/46717	7.52e-10	2.56e-06	2.54e-06	2.5e-06	0
GO:0050896	e	biological_process	response to stimulus	402/986	1469/46717	9.15e-10	3.12e-06	3.08e-06	3.04e-06	0
GO:0050821	e	biological_process	protein stabilization	12/986	69/46717	9.33e-10	3.18e-06	3.14e-06	3.1e-06	0
GO:0007166	e	biological_process	cell surface receptor signaling pathway	27/986	283/46717	9.33e-10	3.18e-06	3.14e-06	3.1e-06	0
GO:0045454	e	biological process	cell redox homeostasis	12/986	75/46717	3.67e-08	0.00013	0.000128	0.000127	0
GO:0016835	e	molecular function	carbon-oxygen lyase activity	62/986	245/46717	4.35e-11	1.55e-07	1.54e-07	1.51e-07	0
GO:0030528	e	molecular function	transcription regulator activity	18/986	484/46717	1.23e-09	4.38e-06	4.31e-06	4.27e-06	0
GO:0016757	e	molecular_function	transferase activity, transferring glycosyl groups	99/986	1601/46717	1.64e-08	5.6e-05	5.52e-05	5.45e-05	0
GO:0003824	e	molecular_function	catalytic activity	89/986	1285/46717	2.02e-08	6.88e-05	6.78e-05	6.71e-05	0
GO:0001883	e	molecular function	purine nucleoside binding	46/986	148/46717	4.28e-06	0.0152	0.0148	0.0148	0.006
GO:0016209	e	molecular function	antioxidant activity	54/986	168/46717	5.11e-06	0.0182	0.0177	0.0177	0.006
GO:0016853	e	molecular function	isomerase activity	38/986	99/46717	1.35e-05	0.0479	0.0464	0.0467	0.019
GO:0031225	e	cellular_component	anchored to membrane	55/986	352/46717	5.67e-11	2.02e-07	2.01e-07	1.97e-07	0
GO:0043231	e	celluar component	intracellular membrane-bounded organelle	86/986	328/46717	3.97e-10	1.41e-06	1.39e-06	1.38e-06	0
GO:0016021	e	celluar component	integral to membrane	59/986	176/46717	7.05e-10	2.4e-06	2.38e-06	2.34e-06	0
GO:0009523	e	cellular_component	photosystem II	17/986	63/46717	4.85e-09	1.72e-05	1.69e-05	1.68e-05	0
GO:0031226	e	cellular_component	intrinsic to plasma membrane	35/986	256/46717	8.37e-09	2.85e-05	2.81e-05	2.78e-05	0
GO:0030054	e	cellular_component	cell junction	248/986	1462/46717	1.64e-08	5.58e-05	5.5e-05	5.44e-05	0

## Sheet: Table S3 control vs. S2 up
The enriched GO terms of up-regulated DEGs in control vs. S2
ID	Enrichment	Ontology	Description	Ratio_in_study	Ratio_in_pop	P_uncorrected	P_bonferroni	P_holm	P_sidak	P_fdr
GO:0009628	e	biological_process	response to abiotic stimulus	98/1741	741/46216	9.13e-11	4.23e-07	4.23e-07	4.12e-07	0
GO:0009408	e	biological_process	response to heat	19/1741	350/46216	1.7e-10	7.86e-07	7.85e-07	7.66e-07	0
GO:0006457	e	biological_process	protein folding	115/1741	1076/46216	1.87e-10	8.64e-07	8.64e-07	8.43e-07	0
GO:0006950	e	biological_process	response to stress	140/1741	1930/46216	4.01e-10	1.86e-06	1.84e-06	1.81e-06	0
GO:0009266	e	biological_process	response to temperature stimulus	32/1741	338/46216	4.4e-10	2.04e-06	2.02e-06	1.99e-06	0
GO:0008643	e	biological_process	carbohydrate transport	20/1741	343/46216	4.9e-10	2.27e-06	2.25e-06	2.21e-06	0
GO:0042221	e	biological_process	response to chemical stimulus	108/1741	1558/46216	5.57e-10	2.58e-06	2.55e-06	2.51e-06	0
GO:0009699	e	biological_process	phenylpropanoid biosynthetic process	24/1741	245/46216	5.68e-10	2.63e-06	2.6e-06	2.56e-06	0
GO:0005975	e	biological_process	carbohydrate metabolic process	119/1741	1139/46216	7.37e-10	3.41e-06	3.37e-06	3.33e-06	0
GO:0051234	e	biological_process	establishment of localization	144/1741	1717/46216	7.62e-10	3.53e-06	3.48e-06	3.44e-06	0
GO:0006082	e	biological_process	organic acid metabolic process	157/1741	2701/46216	8.22e-10	3.81e-06	3.75e-06	3.71e-06	0
GO:0009416	e	biological_process	response to light stimulus	42/1741	175/46216	4.35e-09	2.02e-05	1.97e-05	1.96e-05	0
GO:0043412	e	biological_process	macromolecule modification	120/1741	1647/46216	4.57e-09	2.12e-05	2.07e-05	2.06e-05	0
GO:0006066	e	biological_process	alcohol metabolic process	56/1741	235/46216	7.43e-08	0.000344	0.000334	0.000335	0
GO:0006629	e	biological_process	lipid metabolic process	83/1741	767/46216	8.57e-08	0.000397	0.000386	0.000387	0
GO:0055085	e	biological_process	transmembrane transport	63/1741	257/46216	1.27e-07	0.000589	0.000571	0.000574	0
GO:0006811	e	biological_process	ion transport	54/1741	238/46216	9.23e-07	0.00427	0.00413	0.00417	0
GO:0009651	e	biological_process	response to salt stress	14/1741	325/46216	9.61e-07	0.00445	0.0043	0.00434	0
GO:0009414	e	biological_process	response to water deprivation	17/1741	117/46216	1.71e-06	0.00792	0.00764	0.00772	0.003
GO:0006952	e	biological_process	defense response	38/1741	170/46216	2.71e-06	0.0126	0.0121	0.0123	0.004
GO:0046483	e	biological_process	heterocycle metabolic process	86/1741	683/46216	7.1e-06	0.0329	0.0315	0.0321	0.008
GO:0006664	e	biological_process	glycolipid metabolic process	17/1741	184/46570	1.09e-05	0.0487	0.0458	0.0474	0.011
GO:0060590	e	molecular_function	ATPase regulator activity	37/1741	220/46216	2.83e-10	1.31e-06	1.31e-06	1.28e-06	0
GO:0004672	e	molecular_function	protein kinase activity	74/1741	351/46216	4.01e-10	1.86e-06	1.85e-06	1.81e-06	0
GO:0016740	e	molecular_function	transferase activity	225/1741	1164/46216	9.06e-10	4.2e-06	4.13e-06	4.09e-06	0
GO:0036094	e	molecular_function	small molecule binding	195/1741	1034/46216	9.45e-10	4.38e-06	4.31e-06	4.27e-06	0
GO:0030528	e	molecular function	transcription regulator activity	72/1741	356/46216	1.25e-09	5.77e-06	5.66e-06	5.62e-06	0
GO:0015631	e	molecular_function	tubulin binding	22/1741	431/46216	1.74e-09	8.05e-06	7.89e-06	7.85e-06	0
GO:0051087	e	molecular_function	chaperone binding	30/1741	321/46216	4.77e-09	2.21e-05	2.16e-05	2.15e-05	0
GO:0003735	e	molecular_function	structural constituent of ribosome	16/1741	177/46216	4.35e-08	0.000201	0.000196	0.000196	0
GO:0051082	e	molecular_function	unfolded protein binding	119/1741	1626/46216	4.47e-08	0.000207	0.000202	0.000202	0
GO:0022857	e	molecular_function	transmembrane transporter activity	72/1741	299/46216	2.69e-07	0.00125	0.00121	0.00121	0
GO:0016491	e	molecular_function	oxidoreductase activity	121/1741	1500/46216	7.26e-07	0.00336	0.00325	0.00328	0
GO:0016757	e	molecular_function	transferase activity, transferring glycosyl groups	39/1741	159/46216	7.98e-07	0.00369	0.00357	0.0036	0
GO:0004871	e	molecular_function	signal transducer activity	56/1741	295/46216	1.83e-06	0.00847	0.00816	0.00826	0.003
GO:0016853	e	molecular_function	isomerase activity	16/1741	129/46216	2.18e-06	0.0101	0.00972	0.00985	0.003
GO:0004674	e	molecular_function	protein serine/threonine kinase activity	50/1741	234/46216	3.11e-06	0.0144	0.0139	0.0141	0.004
GO:0015267	e	molecular_function	channel activity	18/1741	161/46216	5.98e-06	0.0277	0.0265	0.027	0.008
GO:0022838	e	molecular_function	substrate-specific channel activity	17/1741	240/46216	7.94e-06	0.0368	0.0352	0.0359	0.009
GO:0030312	e	cellular_component	external encapsulating structure	46/1741	325/46216	6.3e-10	2.92e-06	2.89e-06	2.84e-06	0
GO:0030529	e	cellular_component	ribonucleoprotein complex	12/1741	172/46216	3.87e-08	0.000179	0.000174	0.000175	0
GO:0009535	e	cellular_component	chloroplast thylakoid membrane	20/1741	285/46216	7.89e-06	0.0365	0.0349	0.0356	0.009

## Sheet: Table S3 control vs. S2 down
The enriched GO terms of down-regulated DEGs in control vs. S2
ID	Enrichment	Ontology	Description	Ratio_in_study	Ratio_in_pop	P_uncorrected	P_bonferroni	P_holm	P_sidak	P_fdr
GO:0006468	e	biological_process	protein phosphorylation	74/1741	1405/46216	2.27e-10	1.05e-06	1.05e-06	1.02e-06	0
GO:0050821		biological_process	protein stabilization	14/1741	27/46216	2.54e-10	1.18e-06	1.17e-06	1.15e-06	0
GO:0006796	e	biological_process	phosphate-containing compound metabolic process	36/1741	572/46216	2.83e-10	1.31e-06	1.31e-06	1.28e-06	0
GO:0006793	e	biological_process	phosphorus metabolic process	32/1741	501/46216	2.84e-10	1.31e-06	1.31e-06	1.28e-06	0
GO:0006807	e	biological_process	nitrogen compound metabolic process	261/1741	3435/46216	3.22e-10	1.49e-06	1.48e-06	1.45e-06	0
GO:0006464	e	biological_process	protein modification process	253/1741	3524/46216	3.39e-10	1.57e-06	1.56e-06	1.53e-06	0
GO:0043412	e	biological_process	macromolecule modification	326/1741	4196/46216	3.44e-10	1.59e-06	1.59e-06	1.55e-06	0
GO:0005975	e	biological_process	carbohydrate metabolic process	64/1741	1139/46216	3.98e-10	1.85e-06	1.84e-06	1.8e-06	0
GO:0006950	e	biological_process	response to stress	76/1741	1930/46216	4.18e-10	1.94e-06	1.93e-06	1.89e-06	0
GO:0051186	e	biological_process	cofactor metabolic process	385/1741	1811/46216	4.4e-10	2.04e-06	2.02e-06	1.99e-06	0
GO:0044281	e	biological_process	small molecule metabolic process	168/1741	2315/46216	4.97e-10	2.3e-06	2.28e-06	2.24e-06	0
GO:0016116		biological_process	carotenoid metabolic process	47/1741	160/46216	5.68e-10	2.63e-06	2.6e-06	2.56e-06	0
GO:0006118	e	biological_process	electron transport	20/1741	41/46216	5.78e-06	2.65e-06	2.63e-06	2.6e-06	0.003
GO:0012501		biological_process	programmed cell death	54/1741	480/46216	5.81e-10	2.69e-06	2.66e-06	2.62e-06	0
GO:0043170	e	biological_process	macromolecule metabolic process	259/1741	3468/46216	6.18e-10	2.86e-06	2.83e-06	2.79e-06	0
GO:0032787	e	biological_process	monocarboxylic acid metabolic process	59/1741	341/46216	6.68e-10	3.09e-06	3.06e-06	3.02e-06	0
GO:0006732	e	biological_process	coenzyme metabolic process	34/1741	485/46216	6.98e-10	3.23e-06	3.19e-06	3.15e-06	0
GO:0008610	e	biological_process	lipid biosynthetic process	37/1741	587/46216	7.17e-10	3.32e-06	3.28e-06	3.24e-06	0
GO:0005996	e	biological_process	monosaccharide metabolic process	53/1741	693/46216	7.62e-10	3.53e-06	3.48e-06	3.44e-06	0
GO:0009069	e	biological_process	serine family amino acid metabolic process	80/1741	562/46216	8.43e-10	3.9e-06	3.84e-06	3.8e-06	0
GO:0019318	e	biological_process	hexose metabolic process	38/1741	568/46216	4.57e-09	2.12e-05	2.07e-05	2.06e-05	0
GO:0007165	e	biological_process	signal transduction	21/1741	325/46216	4.77e-09	2.21e-05	2.16e-05	2.15e-05	0
GO:0019252	e	biological_process	starch biosynthetic process	47/1741	253/46216	1.03e-08	4.75e-05	4.64e-05	4.63e-05	0
GO:0009308	e	biological_process	amine metabolic process	46/1741	783/46216	3.87e-08	0.000179	0.000174	0.000175	0
GO:0015976	e	biological_process	carbon utilization	34/1741	400/46216	4.77e-08	0.000221	0.000215	0.000215	0
GO:0006979	e	biological_process	response to oxidative stress	196/1741	1840/46216	7.4e-08	0.000343	0.000333	0.000334	0
GO:0007154	e	biological_process	cell communication	15/1741	222/46216	8.57e-08	0.000397	0.000386	0.000387	0
GO:0044042	e	biological_process	glucan metabolic process	28/1741	429/46216	3.22e-07	0.00149	0.00144	0.00145	0
GO:0046394	e	biological_process	carboxylic acid biosynthetic process	127/1741	1614/46216	1.28e-06	0.00595	0.00574	0.0058	0.003
GO:0006007	e	biological_process	glucose catabolic process	102/1741	1050/46216	1.35e-06	0.00624	0.00602	0.00608	0.003
GO:0046365	e	biological_process	monosaccharide catabolic process	102/1741	1052/46216	2.18e-06	0.0101	0.00972	0.00985	0.003
GO:0009064	e	biological_process	glutamine family amino acid metabolic process	26/1741	407/46216	3.52e-06	0.0163	0.0157	0.0159	0.006
GO:0006857	e	biological_process	oligopeptide transport	171/1741	310/46216	7.1e-06	0.0329	0.0315	0.0321	0.008
GO:0016829	e	molecular_function	lyase activity	28/1741	406/46216	3.55e-10	1.65e-06	1.64e-06	1.61e-06	0
GO:0016787	e	molecular_function	hydrolase activity	168/1741	1315/46216	5.25e-10	2.43e-06	2.41e-06	2.37e-06	0
GO:0016740	e	molecular_function	transferase activity	114/1741	1164/46216	5.57e-10	2.58e-06	2.55e-06	2.51e-06	0
GO:0004871		molecular_function	signal transducer activity	49/1741	295/46216	5.77e-10	2.67e-06	2.64e-06	2.6e-06	0
GO:0016491	e	molecular_function	oxidoreductase activity	82/1741	1500/46216	1.25e-09	5.77e-06	5.66e-06	5.62e-06	0
GO:0004672	e	molecular_function	protein kinase activity	291/1741	3204/46216	4.68e-09	2.17e-05	2.12e-05	2.11e-05	0
GO:0043167	e	molecular_function	ion binding	108/1741	1833/46216	1.05e-08	4.85e-05	4.74e-05	4.73e-05	0
GO:0043169	e	molecular_function	cation binding	140/1741	1558/46216	1.1e-08	5.08e-05	4.96e-05	4.95e-05	0
GO:0046872	e	molecular_function	metal ion binding	144/1741	1869/46216	4.77e-08	0.000221	0.000215	0.000215	0
GO:0004674	e	molecular_function	protein serine/threonine kinase activity	72/1741	415/46216	9.61e-07	0.00445	0.0043	0.00434	0
GO:0048037	e	molecular_function	cofactor binding	24/1741	365/46216	2.71e-06	0.0126	0.0121	0.0123	0.004
GO:0015267	e	molecular_function	channel activity	12/1741	131/46216	6.3e-06	0.0292	0.028	0.0285	0.008
GO:0031224	e	cellular_component	intrinsic to membrane	91/1741	1717/46216	4.01e-10	1.86e-06	1.84e-06	1.81e-06	0
GO:0044434	e	cellular_component	chloroplast part	49/1741	617/46216	8e-10	3.7e-06	3.65e-06	3.61e-06	0
GO:0044435	e	cellular_component	plastid part	70/1741	596/46216	8.22e-10	3.81e-06	3.75e-06	3.71e-06	0
GO:0016021	e	cellular_component	integral to membrane	83/1741	767/46216	8.85e-10	4.1e-06	4.04e-06	4e-06	0
GO:0009523	e	cellular_component	photosystem II	21/1741	327/46216	7.43e-08	0.000344	0.000334	0.000335	0
GO:0009941	e	cellular_component	chloroplast envelope	39/1741	539/46216	7.65e-07	0.00354	0.00342	0.00345	0
GO:0044436	e	cellular_component	thylakoid part	53/1741	406/46216	2.28e-06	0.0105	0.0101	0.0103	0.004
GO:0044446	e	cellular_component	intracellular organelle part	51/1741	447/46216	5.98e-06	0.0277	0.0265	0.027	0.008
GO:0009535	e	cellular_component	chloroplast thylakoid membrane	17/1741	249/46216	6.74e-06	0.0312	0.0299	0.0304	0.008
GO:0055035	e	cellular_component	plastid thylakoid membrane	245/1741	476/46216	1.03e-05	0.0478	0.0457	0.0466	0.01

## Sheet: Table S3 S1 vs. S2 up
The enriched GO terms of up-regulated DEGs in S1 vs. S2
ID	Enrichment	Ontology	Description	Ratio_in_study	Ratio_in_pop	P_uncorrected	P_bonferroni	P_holm	P_sidak	P_fdr
GO:0009266	e	biological_process	response to temperature stimulus	31/1587	555/46570	1.49e-10	6.65e-07	6.65e-07	6.49e-07	0
GO:0009408	e	biological_process	response to heat	58/1587	211/46570	2.06e-10	9.23e-07	9.22e-07	9e-07	0
GO:0051234	e	biological_process	establishment of localization	122/1587	2847/46570	2.85e-10	1.28e-06	1.27e-06	1.24e-06	0
GO:0005975	e	biological_process	carbohydrate metabolic process	109/1587	1041/46570	7.07e-10	3.17e-06	3.12e-06	3.09e-06	0
GO:0006082	e	biological_process	organic acid metabolic process	136/1587	1215/46570	7.94e-10	3.56e-06	3.51e-06	3.47e-06	0
GO:0043412	e	biological_process	macromolecule modification	111/1587	1630/46570	9.35e-10	4.19e-06	4.12e-06	4.08e-06	0
GO:0006629	e	biological_process	lipid metabolic process	77/1587	1466/46570	1.06e-09	4.74e-06	4.65e-06	4.62e-06	0
GO:0006066	e	biological_process	alcohol metabolic process	49/1587	951/46570	1.43e-09	6.39e-06	6.27e-06	6.23e-06	0
GO:0009628	e	biological_process	response to abiotic stimulus	90/1587	1378/46570	1.44e-09	6.47e-06	6.35e-06	6.31e-06	0
GO:0006811	e	biological_process	ion transport	43/1587	938/46570	3.91e-09	1.75e-05	1.72e-05	1.71e-05	0
GO:0019318	e	biological_process	hexose metabolic process	29/1587	575/46570	8.91e-09	3.99e-05	3.9e-05	3.89e-05	0
GO:0006644	e	biological_process	phospholipid metabolic process	25/1587	488/46570	1.16e-08	5.21e-05	5.08e-05	5.08e-05	0
GO:0046483	e	biological_process	heterocycle metabolic process	76/1587	1068/46570	1.45e-08	6.5e-05	6.33e-05	6.34e-05	0
GO:0046034	e	biological_process	ATP metabolic process	19/1587	351/46570	1.7e-08	7.61e-05	7.41e-05	7.41e-05	0
GO:0006979	e	biological_process	response to oxidative stress	28/1587	429/46570	3.7e-08	0.000166	0.000161	0.000162	0
GO:0009416	e	biological_process	response to light stimulus	39/1587	704/46570	6.61e-08	0.000296	0.000286	0.000288	0
GO:0055085	e	biological_process	transmembrane transport	53/1587	1013/46570	7.55e-08	0.000338	0.000327	0.00033	0
GO:0006633	e	biological_process	fatty acid biosynthetic process	18/1587	274/46570	1.32e-07	0.000592	0.000571	0.000577	0
GO:0006950	e	biological_process	response to stress	126/1587	1573/46570	1.37e-07	0.000613	0.000591	0.000598	0
GO:0050896	e	biological_process	response to stimulus	218/1587	1608/46570	2.05e-07	0.000918	0.000883	0.000895	0
GO:0043170	e	biological_process	macromolecule metabolic process	246/1587	1277/46570	3.06e-07	0.00137	0.00132	0.00134	0
GO:0019222	e	biological_process	regulation of metabolic process	89/1587	1003/46570	1.13e-06	0.00507	0.00483	0.00494	0
GO:0009605	e	biological_process	response to external stimulus	26/1587	436/46570	1.98e-06	0.00888	0.00844	0.00866	0.003
GO:0051186	e	biological_process	cofactor metabolic process	46/1587	775/46570	5.85e-06	0.0262	0.0248	0.0256	0.007
GO:0019682	e	biological_process	glyceraldehyde-3-phosphate metabolic process	26/1587	164/46570	8.08e-06	0.0362	0.0342	0.0353	0.008
GO:0080134	e	biological_process	regulation of response to stress	26/1587	217/46570	9.73e-06	0.0436	0.041	0.0425	0.008
GO:0005524	e	molecular_function	ATP binding	108/1587	1522/46570	3.15e-10	1.41e-06	1.41e-06	1.38e-06	0
GO:0006952	e	molecular_function	defense response	144/1587	689/46570	4.43e-10	1.99e-06	1.97e-06	1.94e-06	0
GO:0030528	e	molecular function	transcription regulator activity	71/1587	1434/46570	5.53e-10	2.48e-06	2.45e-06	2.42e-06	0
GO:0022857	e	molecular function	transmembrane transporter activity	64/1587	1189/46570	1.05e-07	0.000469	0.000453	0.000457	0
GO:0022892	e	molecular function	substrate-specific transporter activity	54/1587	1096/46570	8.82e-07	0.00395	0.00378	0.00385	0
GO:0016984	e	molecular function	ribulose-bisphosphate carboxylase activity	31/1587	113/46570	2.68e-06	0.012	0.0114	0.0117	0.004
GO:0030312	e	cellular_component	external encapsulating structure	34/1587	507/46570	6.21e-09	2.78e-05	2.72e-05	2.71e-05	0
GO:0009535	e	cellular_component	chloroplast thylakoid membrane	22/1587	322/46570	1.78e-06	0.00799	0.0076	0.00779	0.002
GO:0009523	e	cellular_component	photosystem II	14/1587	86/46570	1.09e-05	0.0487	0.0458	0.0474	0.011

## Sheet: Table S3 S1 vs. S2 down
The enriched GO terms of down-regulated DEGs in S1 vs. S2
ID	Enrichment	Ontology	Description	Ratio_in_study	Ratio_in_pop	P_uncorrected	P_bonferroni	P_holm	P_sidak	P_fdr
GO:0044281	e	biological_process	small molecule metabolic process	212/1587	1452/46570	1.99e-10	8.91e-07	8.9e-07	8.69e-07	0
GO:0006807	e	biological_process	nitrogen compound metabolic process	233/1587	2551/46570	2.58e-10	1.16e-06	1.15e-06	1.13e-06	0
GO:0006790	e	biological_process	sulfur compound metabolic process	27/1587	459/46570	2.94e-10	1.32e-06	1.31e-06	1.28e-06	0
GO:0005996	e	biological_process	monosaccharide metabolic process	45/1587	775/46570	3.37e-10	1.51e-06	1.5e-06	1.47e-06	0
GO:0009767	e	biological_process	photosynthetic electron transport chain	17/1587	140/46570	3.78e-10	1.69e-06	1.69e-06	1.65e-06	0
GO:0006468	e	biological_process	protein phosphorylation	82/1587	622/46570	3.81e-10	1.71e-06	1.7e-06	1.66e-06	0
GO:0006013	e	biological_process	mannose metabolic process	29/1587	87/46570	5.16e-10	2.31e-06	2.29e-06	2.25e-06	0
GO:0005985	e	biological_process	sucrose metabolic process	73/1587	323/46570	5.74e-10	2.57e-06	2.54e-06	2.5e-06	0
GO:0005976	e	biological_process	polysaccharide metabolic process	47/1587	769/46570	6.08e-10	2.72e-06	2.69e-06	2.65e-06	0
GO:0032787	e	biological_process	monocarboxylic acid metabolic process	54/1587	472/46570	6.74e-10	3.02e-06	2.98e-06	2.94e-06	0
GO:0044434	e	biological_process	chloroplast part	78/1587	875/46570	7.14e-10	3.2e-06	3.15e-06	3.12e-06	0
GO:0006793	e	biological_process	phosphorus metabolic process	95/1587	667/46570	1.02e-09	4.56e-06	4.48e-06	4.45e-06	0
GO:0009308	e	biological_process	amine metabolic process	103/1587	1182/46570	3.93e-09	1.76e-05	1.72e-05	1.72e-05	0
GO:0042221	e	biological_process	response to chemical stimulus	107/1587	1234/46570	4.3e-09	1.93e-05	1.89e-05	1.88e-05	0
GO:0019752	e	biological_process	carboxylic acid metabolic process	139/1587	1811/46570	1.03e-08	4.62e-05	4.51e-05	4.51e-05	0
GO:0005982	e	biological_process	starch metabolic process	28/1587	445/46570	1.22e-08	5.47e-05	5.33e-05	5.33e-05	0
GO:0045893	e	biological_process	positive regulation of transcription, DNA-dependent	20/1587	220/46570	4.24e-08	0.00019	0.000184	0.000185	0
GO:0016137	e	biological_process	glycoside metabolic process	28/1587	437/46570	7.34e-08	0.000329	0.000318	0.00032	0
GO:0000271	e	biological_process	polysaccharide biosynthetic process	24/1587	427/46570	1.36e-07	0.000609	0.000587	0.000594	0
GO:0006732	e	biological_process	coenzyme metabolic process	32/1587	581/46570	1.41e-07	0.000632	0.000609	0.000616	0
GO:0005984	e	biological_process	disaccharide metabolic process	25/1587	426/46570	3.04e-07	0.00136	0.00131	0.00133	0
GO:0009311	e	biological_process	oligosaccharide metabolic process	28/1587	445/46570	4.32e-07	0.00193	0.00186	0.00189	0
GO:0060255	e	biological_process	regulation of macromolecule metabolic process	74/1587	688/46570	4.87e-07	0.00218	0.00209	0.00213	0
GO:0019252	e	biological_process	starch biosynthetic process	47/7064	876/46570	8.26e-07	0.0037	0.00354	0.0036	0
GO:0019252	e	biological_process	starch biosynthetic process	42/1587	132/46570	1.53e-06	0.00686	0.00653	0.00669	0.001
GO:0036094	e	molecular_function	small molecule binding	183/1587	2188/46570	6.98e-11	3.13e-07	3.12e-07	3.05e-07	0
GO:0032553	e	molecular_function	ribonucleotide binding	115/1587	808/46570	4.23e-10	1.9e-06	1.88e-06	1.85e-06	0
GO:0030246	e	molecular_function	carbohydrate binding	51/1587	194/46570	4.67e-10	2.09e-06	2.08e-06	2.04e-06	0
GO:0016787	e	molecular_function	hydrolase activity	166/1587	1198/46570	5.91e-10	2.65e-06	2.62e-06	2.58e-06	0
GO:0046872	e	molecular_function	metal ion binding	166/1587	1121/46570	8.25e-09	3.69e-05	3.61e-05	3.6e-05	0
GO:0016740	e	molecular_function	transferase activity	114/1587	1136/46570	6.02e-07	0.0027	0.00259	0.00263	0
GO:0043167	e	molecular_function	ion binding	109/1587	1658/46570	1.06e-06	0.00473	0.00452	0.00461	0
GO:0043169	e	molecular_function	cation binding	142/1587	1216/46570	1.12e-06	0.00502	0.00479	0.00489	0
GO:0016301	e	molecular_function	kinase activity	89/1587	599/46570	1.36e-06	0.00609	0.0058	0.00593	0
GO:0046914	e	molecular_function	transition metal ion binding	84/1587	938/46570	1.98e-06	0.00888	0.00844	0.00866	0.003
GO:0004497	e	molecular_function	monooxygenase activity	22/1587	216/46570	2.88e-06	0.0129	0.0123	0.0126	0.004
GO:0022891	e	molecular_function	substrate-specific transmembrane transporter activity	48/1587	966/46570	5.27e-06	0.0236	0.0223	0.023	0.005
GO:0044435	e	cellular_component	plastid part	77/1587	1012/46570	9.76e-10	4.37e-06	4.3e-06	4.26e-06	0
GO:0031224	e	cellular_component	intrinsic to membrane	87/1587	796/46570	4.18e-08	0.000187	0.000182	0.000182	0
GO:0009941	e	cellular_component	chloroplast envelope	39/1587	639/46570	7.38e-07	0.00331	0.00317	0.00322	0
GO:0016021	e	cellular_component	integral to membrane	83/1587	1467/46570	8.08e-06	0.0362	0.0342	0.0353	0.008
GO:0043227	e	cellular_component	membrane-bounded organelle	289/1587	2273/46570	8.75e-06	0.0392	0.0369	0.0382	0.008
