# Supplementary material for: De novo transcriptome sequencing and gene expression profiling of spinach (Spinacia oleracea L.) leaves under heat stress
Source: Sci Rep. 2016 Feb 9;6:19473. doi: 10.1038/srep19473 (PMC4746569; doi:10.1038/srep19473)
Supplement: Supplementary Table S4 [file srep19473-s4.xls]

## Sheet: Title Page
		De novo transcriptome sequencing and gene expression profiling of spinach (Spinacia oleracea L.) leaves under heat stress
		Jun Yan, Li Yu, Ying Lu, Shijun Lu, Yanhui Wan, Shuang Xu, Ying Wang, Weimin Zhu

## Sheet: Table S4 control vs. S1
Enriched pathways of DEGs in control vs. S1
Pathway	Id	Sample number	Background number	P-Value	Corrected P-Value
Nucleotide excision repair	ko03420	26	118	3.32e-08	1.52e-06
Oxidative phosphorylation	ko00190	22	218	4.2e-08	1.57e-05
Ubiquitin mediated proteolysis	ko04120	20	176	6.3e-06	0.000208527
Photosynthesis	ko00195	16	65	1.34e-05	0.000362744
Protein processing in endoplasmic reticulum	ko04141	27	267	0.000543	0.00101088
Calcium signaling pathway	ko04020	14	63	0.00181	0.0245467
Phenylalanine metabolism	ko00360	17	91	0.00441	0.0453051

## Sheet: Table S4 control vs. S2
Enriched pathways of DEGs in control vs. S2
#Term	Id	Sample number	Background number	P-Value	Corrected P-Value
Carbon fixation in photosynthetic organisms	ko00710	42	106	2.61e-08	9.72e-06
Fatty acid metabolism	ko00071	22	76	5.86e-06	0.00109235
Phenylalanine metabolism	ko00360	26	91	1.07e-05	0.0013365
Plant-pathogen interaction	ko04626	45	230	1.8e-05	0.00268108
Glycine, serine and threonine metabolism	ko00260	13	71	4.33e-05	0.00323319
Cutin, suberine and wax biosynthesis	ko00073	17	33	0.000185948	0.00535167
Fructose and mannose metabolism	ko00051	21	66	0.000216761	0.00535167
Ubiquitin mediated proteolysis	ko04120	29	176	0.000635721	0.00421414
Glyoxylate and dicarboxylate metabolism	ko00630	17	50	0.000116861	0.00389518
Protein processing in endoplasmic reticulum	ko04141	52	267	0.000142952	0.0012217
Nitrogen metabolism	ko00910	22	67	0.000160319	0.00139196
Photosynthesis	ko00195	18	65	0.00232543	0.013361
Drug metabolism - cytochrome P450	ko00982	8	34	0.00270001	0.01373
Oxidative phosphorylation	ko00190	23	218	0.00310176	0.0246414
Glycerolipid metabolism	ko00561	18	87	0.00511162	0.035746
Methane metabolism	ko00680	35	125	0.00667954	0.0303699
Ribosome	ko03010	12	272	0.00706448	0.0423453

## Sheet: Table S4 S1 vs. S2
Enriched pathways of DEGs in S1 vs. S2
#Term	Id	Sample number	Background number	P-Value	Corrected P-Value
Cutin, suberine and wax biosynthesis	ko00073	18	33	1.52806e-07	5.56213e-05
Fatty acid biosynthesis	ko00061	11	41	5.62534e-07	0.000102381
Linoleic acid metabolism	ko00591	10	37	0.000143894	0.00436477
Biosynthesis of unsaturated fatty acids	ko01040	9	35	0.000334895	0.00717068
Valine, leucine and isoleucine biosynthesis	ko00290	9	42	0.000358077	0.0072411
Glycine, serine and threonine metabolism	ko00260	7	71	0.000735134	0.0133794
Phenylpropanoid biosynthesis	ko00940	22	98	0.00195023	0.0308644
Galactose metabolism	ko00052	19	85	0.00253278	0.0384138
Carbohydrate digestion and absorption	ko04973	4	15	0.00267016	0.0388775
Nitrogen metabolism	ko00910	13	67	0.00286785	0.0401499
Fructose and mannose metabolism	ko00051	14	66	0.00101397	0.041906
