# Supplementary material for: De novo transcriptome sequencing and gene expression profiling of spinach (Spinacia oleracea L.) leaves under heat stress
Source: Sci Rep. 2016 Feb 9;6:19473. doi: 10.1038/srep19473 (PMC4746569; doi:10.1038/srep19473)
Supplement: Supplementary Table S5 [file srep19473-s5.xls]

## Sheet: Title Page
		De novo transcriptome sequencing and gene expression profiling of spinach (Spinacia oleracea L.) leaves under heat stress
		Jun Yan, Li Yu, Ying Lu, Shijun Lu, Yanhui Wan, Shuang Xu, Ying Wang, Weimin Zhu

## Sheet: Table S5
Table S5 The DEGs identified as HSP families
Classfication	Unigene	NR_tophit_name	Annotation	control	S1	S2
hsp100	Unigene6411	gi|4105131|gb|AAD02267.1|	ClpC protease [Spinacia oleracea]	51.18	2386.18	524.51
	Unigene362111	gi|255548768|ref|XP_002515440.1|	chaperone clpb, putative [Ricinus communis]	10.38	60.09	32.65
	Unigene329111	gi|356536520|ref|XP_003536785.1|	PREDICTED: protein CLP1 homolog [Glycine max]	23.61	130.36	89.94
	Unigene199411	gi|225457237|ref|XP_002284179.1|	PREDICTED: chaperone protein ClpB1 [Vitis vinifera]	6.01	87.24	50.49
	Unigene182411	gi|260766931|gb|ACX50407.1|	ATP-dependent Clp protease [Eriobotrya japonica]	64.14	7.54	40.35
	Unigene74211	gi|359482944|ref|XP_002279789.2|	PREDICTED: 97 kDa heat shock protein-like [Vitis vinifera]	25.08	303.73	218.41
	Unigene1099012	gi|11561808|gb|AAC83689|	101 kDa heat shock protein [Triticum aestivum]	59.16	1168.28	528.26
	Unigene107111	gi|59805048|gb|AAX08108|	heat shock protein 101 [Vitis vinifera]	29.5	379.95	195.85
	Unigene1602211	gi|59805048|gb|AAX08108|	heat shock protein 101 [Vitis vinifera]	19.71	321.42	206.76
	Unigene2979211	gi|13310179|gb|AAK18184.1|	heat shock protein 101, partial [Arabidopsis thaliana]	54.09	863.13	621.57
hsp90	Unigene127711	gi|365189290|dbj|BAL42332.1|	Heat shock protein 90 [Nicotiana tabacum]	25.09	157.65	170.74
	Unigene1112	gi|359473642|ref|XP_002267463.2|	PREDICTED: heat shock protein 83-like [Vitis vinifera]	13.11	201.18	125.65
	Unigene11115	gi|359473642|ref|XP_002267463.2|	PREDICTED: heat shock protein 83-like [Vitis vinifera]	22.39	322.94	209.13
	Unigene11117	gi|547684|sp|P36182.1|HSP82_TOBAC	RecName: Full=Heat shock protein 82 heat shock protein 82 [Nicotiana tabacum]	24.87	86.34	1061.4
	Unigene1792911	gi|294717861|gb|ADF31778.1|	heat shock protein 90 [Triticum dicoccoides]	42.58	621.19	285.53
	Unigene1903812	gi|209881925|ref|XP_002142400.1|	Hsp90 protein [Cryptosporidium muris RN66]	30.61	408.85	386.52
	Unigene155411	gi|255579021|ref|XP_002530362.1|	Hsp90 co-chaperone AHA1, putative [Ricinus communis]	76.12	18.42	90.76
	Unigene10111	gi|322517783|gb|ADX06844.1|	molecular chaperone Hsp90 [Nicotiana tabacum]	24.22	863.98	1295.49
hsp70	Unigene11916	gi|15230534|ref|NP_187864.1|	heat shock protein 70-4 [Arabidopsis thaliana]	11.29	51.42	304.51
	Unigene903311	gi|123650|sp|P09189.1|HSP7C_PETHY	RecName: Full=Heat shock cognate 70 kDa protein heat shock protein 70 [Petunia x hybrida]	8.7	102.89	61.39
	Unigene11911	gi|371779321|emb|CCA29122.1|	heat shock protein 70 isoform 3 [Solanum lycopersicum]	60.8	34.18	2036.81
	Unigene903312	gi|123650|sp|P09189.1|HSP7C_PETHY	RecName: Full=Heat shock cognate 70 kDa protein heat shock protein 70 [Petunia x hybrida]	25.58	324.56	266.96
	Unigene11912	gi|211906498|gb|ACJ11742.1|	heat shock protein 70 [Gossypium hirsutum]	10.28	86.04	50.16
shsp	Unigene2166711	gi|219118055|ref|XP_002179810.1|	heat shock protein Hsp20 [Phaeodactylum tricornutum CCAP 1055/1]	20.33	206.35	123.53
	Unigene653911	gi|283482280|emb|CAQ64455.1|	cytosolic class I small heat shock protein type 2 [Rhododendron rubropilosum]	62.73	27.85	19.34
	Unigene116211	gi|159138935|gb|ABW89467.1|	low molecular weight heat shock protein [Gossypium hirsutum]	6.84	82.84	196.28
	Unigene52411	gi|225425914|ref|XP_002272065.1|	PREDICTED: 25.3 kDa heat shock protein, chloroplastic [Vitis vinifera]	30.63	7442.63	844.11
	Unigene2411	gi|462322|sp|Q05832.1|HSP11_CHERU	RecName: Full=18.3 kDa class I heat shock protein; AltName: Full=HSP 18.3 heat-shock protein [Chenopodium rubrum]	87.91	183.92	7009.37
	Unigene1005511	gi|225461152|ref|XP_002282763.1|	PREDICTED: 21.7 kDa class VI heat shock protein [Vitis vinifera]	10.36	351.77	96.73
	Unigene27511	gi|333121384|gb|AEF28143.1|	chloroplast low molecular weight heat shock protein HSP26.26m [Chenopodium album]	11.72	3926.04	734.41
	Unigene3704911	gi|219112807|ref|XP_002185987.1|	heat shock protein Hsp20 [Phaeodactylum tricornutum CCAP 1055/1]	20	567.51	316.78
	Unigene3120211	gi|361129562|gb|EHL01465.1|	putative 30 kDa heat shock protein [Glarea lozoyensis 74030]	23.71	608.49	303.92
	Unigene7121	gi|315932718|gb|ADU55789.1|	HSP18.1A [Citrullus lanatus]	63.29	318.67	3805.61
