# Supplementary material for: De novo transcriptome sequencing and gene expression profiling of spinach (Spinacia oleracea L.) leaves under heat stress
Source: Sci Rep. 2016 Feb 9;6:19473. doi: 10.1038/srep19473 (PMC4746569; doi:10.1038/srep19473)
Supplement: Supplementary Table S6 [file srep19473-s6.xls]

## Sheet: Table S6
Table S6 Primers used for quantitative real time PCR analysis.
Gene	Direction	Sequences(5′→3′)	Amplicon size(bp)
Unigene20811	Forward	TCCTTCATCTTCCTCGCCAT	231
	Reverse	CGATCAACTCAGCGACGATC
Unigene395211	Forward	TCTTTCCACACTCGCTCTGT	241
	Reverse	CGGATTACAAGAAGGCAGGC
Unigene205311	Forward	ATGCCAACCCTTCAGTAGCT	170
	Reverse	CCTTTCCAACCCAGGCTTTG
Unigene709511	Forward	TACTACCAGCACAACGACGT	223
	Reverse	GGCCATCTTCGCGCTTATAG
Unigene1099012	Forward	CACGATTTCCCTTTGCACCA	154
	Reverse	ACAAAGGGTGGTGAGAAGCT
Unigene10111	Forward	TCCAGAGAGATGTTGCAGCA	185
	Reverse	GCGAACTTGGTCCTGTTTGT
Unigene27511	Forward	TGACGTCCTCTTTGTCGAGT	169
	Reverse	CCAATGAGATCAATGCGCCA
Unigene314011	Forward	CATTCCAGGTTGAGAGGGGT	153
	Reverse	TTCGACGCTTTTGATTGCCA
Unigene523011	Forward	CAATGAAACACGGGCAAGGA	157
	Reverse	ACAAAACCATTCCTCACCGC
Unigene1335911	Forward	GACAGAGATAGCCGGACGAA	213
	Reverse	CTTAACACCAATGCCGCTCA
Unigene1273211	Forward	TGCTGGAAACCCTAGGACTG	225
	Reverse	CTTCTGGTGCTTCTAGGCCT
Unigene301611	Forward	CCATGTTAGTCACGGCTCTG	241
	Reverse	TACCCACCATGTCCAAGACC
Unigene405711	Forward	GACGATGCCCCTGTTAGAGA	228
	Reverse	ACTTGAACTCTGCTTGCTCA
18SrRNA	Forward	GGTCCAACTACGAGCTTTTTAACT	156
	Reverse	TTTTAGCCCGTTGCTCTGATG
